# Supplementary material for: Overgrowth of Squamocolumnar Junction and Dysregulation of Stem Cell Lineages in the Stomach of Vitamin A-Deficient Mice
Source: Nutrients. 2022 Aug 15;14(16):3334. doi: 10.3390/nu14163334 (PMC9412427; doi:10.3390/nu14163334)
Supplement: Supplementary file 1 [file nutrients-14-03334-s001.zip]

Archive with 1 entries (1 files):
- nutrients-1848227-supplementary.pdf
